# Supplementary material for: Conjugative type IV secretion systems enable bacterial antagonism that operates independently of plasmid transfer
Source: Commun Biol. 2024 Apr 25;7:499. doi: 10.1038/s42003-024-06192-8 (PMC11045733; doi:10.1038/s42003-024-06192-8)
Supplement: Supplementary file 3 — Supplementary Data 1 [file 42003_2024_6192_MOESM3_ESM.xlsx]

## Sheet: Sheet1
Oligonucleotide primers used in plasmid construction.
Name	Sequence 5’-3’	Purpose
pXJ44_F1	AATAGGAACTTCGAACTGCAGGTCGACGGATCCCCGGAATTTAGCTGCCTTTGTAAAGCT	For the cloning of PJ23119-gfp to the NheI site of pCDFDuet-1, to yield an intermediate plasmid pXJ44
pXJ44_F2	AATAAACAAATAGCTAGCGAAGTTCCTATACTTTCTAGAGAATAGGAACTTCGAACTGCA
pXJ44_F3	TTGTCTCATGAGCGGATACATATTTGAATGTATTTAGAAAAATAAACAAATAGCTAGCGA
pXJ44_R1	GTATAATGCTAGCTACTAGAGAAAGAGGAGAAATACTAGAATGAGCAAAGGAGAAGAACT
pXJ44_R2	AGCGTAGCGACCGAGTGATTGACAGCTAGCTCAGTCCTAGGTATAATGCTAGCTACTAGA
pXJ44_R3	CGCCGCAGTCTCACGCCCGGAGCGTAGCGACCGAGTGATT
pXJ48_F1	CTCGCCAGTCGATTGGCTGATGTCTAACAATTCGTTCAAG	For the cloning of aac(3)IV (apramycin resistance gene) into pXJ44, to yield plasmid pXJ49
pXJ48_R1	CTTGAACGAATTGTTAGACATCAGCCAATCGACTGGCGAG
pXJ49_F	GCTTTACAAAGGCAGCTAAGGAGTATACATATGTCATCAGCGGTGGAGTG
pXJ49_R	CTGATGACATATGTATACTCCTTAGCTGCCTTTGTAAAGC
pXJ47_targeting_F1	GTTTCTTAGACGTCAGGTGGACGCCCGGAGCGTAGCGACC	For generating linear fragment of PJ23119-gfp-aac(3)IV flanked by 40-bp homology to bla of RP4 on each end, to be used for the construction of RP4-GFP (pXJ47)
pXJ47_targeting_R1	TTAATAGTTTGCGCAACGTTTCAGCCAATCGACTGGCGAG
pXJ47_targeting_F2	TTAATGTCATGATAATAATGGTTTCTTAGACGTCAGGTGG
pXJ47_targeting_R2	TAGAGTAAGTAGTTCGCCAGTTAATAGTTTGCGCAACGTT
pxjz7_spec_F	TATCCCCCTACCCTCACCAGGTCAGAACCGGCCTGATGACTTATTTGCCGACTACCTTGG	Replace traF with Spectinomycin resistance gene on pXJ70 to yield pXJZ9
pxjz9_spec_R	TCCAGACGGCCACCGTCGAGGAAGGGGAGGGGATCACGATATGAGGGAAGCGGTGATCGC
pxjz22_spec_F	CGGCCAGTACATCACCAAAACCCTGTAAGGAGTATTTCCAATGAGGGAAGCGGTGATCGC	Replace trbC with Spectinomycin resistance gene on pXJ70 to yield pXJZ22
pxjz22_spec_R	ATTAGGCGAGCCGTCCAGCCGCTACCGCACGCACGGCATCTTATTTGCCGACTACCTTGG
pxjz25_spec_F	GACCATCAAGGAGCGGGCCAAGCGCAAGCTGGAACGCGACATGAGGGAAGCGGTGATCGC	Replace trbB with Spectinomycin resistance gene on pXJ70 to yield pXJZ25
pxjz25_spec_R	TGGTGATGTACTGGCCGTTCTCGTAACCAAGAACTTCGAGTTATTTGCCGACTACCTTGG
pxjz26_spec_F	ATGCCGTGCGTGCGGTAGCGGCTGGACGGCTCGCCTAATCATGAGGGAAGCGGTGATCGC	Replace trbD with Spectinomycin resistance gene on pXJ70 to yield pXJZ26
pxjz26_spec_R	TCCCTTGGCTATTGGTGTTCTCGCGGAACGGGGTCGAGCGTTATTTGCCGACTACCTTGG
pxjz27_spec_R	CCTCCAGGTATTCATCAAGGGCGAGGCCCCGGCCACGCAGTTATTTGCCGACTACCTTGG	Replace trbE with Spectinomycin resistance gene on pXJ70 to yield pLGV13
pXJZ90_spec_F	GCGAGAACACCAATAGCCAAGGGAAGCAATACCGATGATCATGAGGGAAGCGGTGATCGC
pxjz28_spec_F	GGGGCCTCGCCCTTGATGAATACCTGGAGGCAGCATGAGTATGAGGGAAGCGGTGATCGC	Replace trbF with Spectinomycin resistance gene on pXJ70 to yield pXJZ28
pxjz28_spec_R	CTCACAGAAGTCTCGACCAGGAGAAGTCCCGGACGTAGATTTATTTGCCGACTACCTTGG
pxjz29_spec_F	GGGACTTCTCCTGGTCGAGACTTCTGTGAGGCACTGAATTATGAGGGAAGCGGTGATCGC	Replace trbG with Spectinomycin resistance gene on pXJ70 to yield pXJZ29
pxjz29_spec_R	TGAGGATGGCCTTGTCGAAAATCGTATCGACGATGTAGCGTTATTTGCCGACTACCTTGG
pxjz30_spec_F	CAGCCAGGACCGCGTGACCATTTCAAGGGGGAACTAAACCATGAGGGAAGCGGTGATCGC	Replace trbH with Spectinomycin resistance gene on pXJ70 to yield pXJZ30
pxjz30_spec_R	ACTCCTTCCGAACCCATGCGCCGGCCGGGACCATCGTGTTTTATTTGCCGACTACCTTGG
pxjz31_spec_F	ATGGTCCCGGCCGGCGCATGGGTTCGGAAGGAGTAAGCCAATGAGGGAAGCGGTGATCGC	Replace trbI with Spectinomycin resistance gene on pXJ70 to yield pXJZ31
pxjz31_spec_R	GGAGTTAATAGTCAAACGCCTGGTAGGGCTTAGAAAACGTTTATTTGCCGACTACCTTGG
pxjz32_spec_F	CCCTACCAGGCGTTTGACTATTAACTCCAAGGAGTAACTTATGAGGGAAGCGGTGATCGC	Replace trbJ with Spectinomycin resistance gene on pXJ70 to yield pXJZ32
pxjz32_spec_R	GGCTTGCGCGGTACGAACCCTCGCGCAGCTTCGCGCCCGCTTATTTGCCGACTACCTTGG
pxjz33_F	ACCGCGCAAGCCCGTCTAAGACCTGGTGAGGGGAGGCGCGATGAGGGAAGCGGTGATCGC	Replace trbK with Spectinomycin resistance gene on pXJ70 to yield pXJZ33
pxjz33_R	TCTGGATTTTCATACGTCATCACCACTCTTTCTTTTCGCTTTATTTGCCGACTACCTTGG
pxjz34_F	AGGCTTCAAGCCCAGCGAAAAGAAAGAGTGGTGATGACGTATGAGGGAAGCGGTGATCGC	Replace trbL with Spectinomycin resistance gene on pXJ70 to yield pXJZ34
pxjz34_R	ATTGGGCGGGCTTGTTGACGAAGCTCGCCACTTCGGAATCTTATTTGCCGACTACCTTGG
pxjz35_F	AGCCCGCCCAATCCTGAAACGACTCTTAGGAGCTACGACCATGAGGGAAGCGGTGATCGC	Replace trbM with Spectinomycin resistance gene on pXJ70/pXJ47 to yield pXJZ35/pLGV59
pxjz35_R	CAAACGGCATCGCTATCCCCTCCCCTTACCGCTCGAACCGTTATTTGCCGACTACCTTGG
pxjz36_F	CGCCTACCGTCGGTTCGAGCGGTAAGGGGAGGGGATAGCGATGAGGGAAGCGGTGATCGC	Replace trbN with Spectinomycin resistance gene on pXJ70 to yield pLGV39
pxjz36_R	GCTAAACGGCCGTTCCTCCTTATGGCGTGTTGTTGATGATTTATTTGCCGACTACCTTGG
pxjz37_F	CACGCCATAAGGAGGAACGGCCGTTTAGCGGCTAAAGCCTATGAGGGAAGCGGTGATCGC	Replace trbO with Spectinomycin resistance gene on pXJ70 to yield pLGV35
pxjz37_R	TGGAGTAAGAACGCCCTGCAGGGCGCTATTTGCGCCCATATTATTTGCCGACTACCTTGG
pxjz21_spec_F	TCGGCGAAATTCTTGATGAAGAACTCAGCGGGGATCGCGCATGAGGGAAGCGGTGATCGC	Replace parE with Spectinomycin resistance gene on pXJ70 to yield pLGV37
pxjz21_spec_R	TTAGCGGCTGAAATCAGCCCTTGAGCCTGTCGGCAAGTCGTTATTTGCCGACTACCTTGG
pxjz51_F	TAAATACATTCAAATATGTATCCGCTCATGAATTACTAGTTCATCGGTATTGCTTCCCTT	Insert traF/trbBCD into the XmnI site of pCOLADuet-1 to yield an intermediate plasmid pXJZ51 for subsequent cloning.
Pxjz44_R3	ACCTGGTGAAGGAGATATAATGAGCGGGAAAGAAGAGTTT
pxjz44_F4	TCCCGCTCATTATATCTCCTTCACCAGGTCAGAACCGGCC
pxjz51_R	TGCAGTTTCATTTGATGCTCGATGAGTTTTTCTAAGAATTGGCCACCGTCGAGGAAGGGG
pxjz52_F	TAAATACATTCAAATATGTATCCGCTCATGAATTACTAGTCGCGCCTCCCCTCACCAGGT	Insert trbEFGHIJ into the SpeI site of pXJZ51 to yield pXJZ52 for subsequent cloning.
Pxjz52_R	CCGCGAGAACACCAATAGCCAAGGGAAGCAATACCGATGATCCAAGCAATTGCGATTGCA
pxjz44_R2	GCCCGTCTAAGACCTGGTGAGGGGAGGCGCGATGAAGAAA	Insert trbKLM into the SpeI site of pXJZ52 to yield pXJZ60.
Pxjz57_F	TAAATACATTCAAATATGTATCCGCTCATGAATTACTAGTTTACCGCTCGAACCGACGGT
pxjz61_trbL_F1	TAAATACATTCAAATATGTATCCGCTCATGAATTACTAGTGGTCGTAGCTCCTAAGAGTC	Insert trbKL into the SpeI site of pXJZ52 to yield pXJZ61.
Pxjz61_trbK_R	GCAAGCCCGTCTAAGACCTG
pXJZ62_trbL_R2	ACCGCGCAAGCCCGTCTAAGACCTGGTGAGGGGAGGCGCGATGAAAATCCAGACTAGAGC	Insert trbL into the SpeI site of pXJZ52 to yield pLGV61
pXJZ61_trbL_F1	TAAATACATTCAAATATGTATCCGCTCATGAATTACTAGTGGTCGTAGCTCCTAAGAGTC
pxjz11_vector_F	CCCCTTCCTCGACGGTGGCCTTACCAATGCTTAATCAGTG	Linearize pETDuet-1 for making pXJZ11
pxjz11_vector_R	GGCCGGTTCTGACCTGGTGACTGTCAGACCAAGTTTACTC
pxjz11_traF_R	CACTGATTAAGCATTGGTAAGGCCACCGTCGAGGAAGGGG	Expression of traF in pETDuet for making pXJZ11
pxjz11_traF_F	GAGTAAACTTGGTCTGACAGTCACCAGGTCAGAACCGGCC
pxjz45_F1	TAAACTTGGTCTGACAGTTAATAGTCAAACGCCTGGTAGG	Expression of trbI in pETDuet for making pXJZ45
pxjz45_R1	ATTAAGCATTGGTAAGGAAGGAGTAAGCCAATGAGCGAAG
pxjz45_vector_R	GCGTTTGACTATTAACTGTCAGACCAAGTTTACTCATATA	Linearize pETDuet-1 for making pXJZ45
pxjz45_vector_F	TGGCTTACTCCTTCCTTACCAATGCTTAATCAGTGAGGCA
pxjz69_V_F	GGTATATCTCCTTACCAATGCTTAATCAGTGAGGC	Linearize pETDuet-1 for making plasmid containing individual genes (pXJZ69-79, pXJZ 81-82, and pLGV67)
pxjz69_v_r	CTGTCAGACCAAGTTTACTCATATAT
PXJZ69_F1	GAGTAAACTTGGTCTGACAGTTACAGGGTTTTGGTGATGT	Expression of trbB in pETDuet for making pXJZ69
PXJZ69_F2	AATCAATCTAAAGTATATATGAGTAAACTTGGTCTGACAG
PXJZ69_R1	CATTGGTAAGGAGATATACCATGAGCGGGAAAGAAGAGTT
PXJZ69_R2	TAGGTGCCTCACTGATTAAGCATTGGTAAGGAGATATACC
pxjz70_trbC_F	AATCAATCTAAAGTATATATGAGTAAACTTGGTCTGACAGTTAGGCGAGCCGTCCAGCCG	Expression of trbC in pETDuet for making pXJZ70
pxjz70_trbC_R	TAGGTGCCTCACTGATTAAGCATTGGTAAGGAGATATACCATGACAACGGCTGTTCCGTT
pxjz71_trbD_F	TCAATCTAAAGTATATATGAGTAAACTTGGTCTGACAGTCATCGGTATTGCTTCCCTTGG	Expression of trbD in pETDuet for making pXJZ71
pxjz71_trbD_R	TAGGTGCCTCACTGATTAAGCATTGGTAAGGAGATATACCATGGCTCTGCGCACGATCCC
pxjz72_trbE_F	AATCAATCTAAAGTATATATGAGTAAACTTGGTCTGACAGTCATGCTGCCTCCAGGTATT	Expression of trbE in pETDuet for making pXJZ72
pxjz72_trbE_R	TAGGTGCCTCACTGATTAAGCATTGGTAAGGAGATATACCATGATCCAAGCAATTGCGAT
pxjz73_trbF_F	AATCAATCTAAAGTATATATGAGTAAACTTGGTCTGACAGTCACAGAAGTCTCGACCAGG	Expression of trbF in pETDuet for making pXJZ73
pxjz73_trbF_R	AGGTGCCTCACTGATTAAGCATTGGTAAGGAGATATACCATGAGTTTTGCAGACACGATC
pxjz74_trbG_F	CAATCTAAAGTATATATGAGTAAACTTGGTCTGACAGTTAGTTCCCCCTTGAAATGGTCA	Expression of trbG in pETDuet for making pXJZ74
pxjz74_trbG_R	CCTCACTGATTAAGCATTGGTAAGGAGATATACCATGAAAAAGGAACTGTTTGCTTTGGT
pxjz75_trbH_F	TCAATCTAAAGTATATATGAGTAAACTTGGTCTGACAGTTACTCCTTCCGAACCCATGCG	Expression of trbH in pETDuet for making pXJZ75
pxjz75_trbH_R	TAGGTGCCTCACTGATTAAGCATTGGTAAGGAGATATACCATGCGTAAGATTCTGACCGT
pxjz76_trbJ_F	AATCAATCTAAAGTATATATGAGTAAACTTGGTCTGACAGTCACCAGGTCTTAGACGGGC	Expression of trbJ in pETDuet for making pXJZ76
pxjz76_trbJ_R	TAGGTGCCTCACTGATTAAGCATTGGTAAGGAGATATACCATGAAGAAGCTCGCTAAGAA
pxjz77_trbL_F	AATCAATCTAAAGTATATATGAGTAAACTTGGTCTGACAGTCAGGATTGGGCGGGCTTGT	Expression of trbL in pETDuet for making pXJZ77
pxjz77_trbL_R	TAGGTGCCTCACTGATTAAGCATTGGTAAGGAGATATACCATGAAAATCCAGACTAGAGC
pxjz78_trbM_F	AATCAATCTAAAGTATATATGAGTAAACTTGGTCTGACAGTTACCGCTCGAACCGACGGT	Expression of trbM in pETDuet for making pXJZ78
pxjz78_trbM_R	TAGGTGCCTCACTGATTAAGCATTGGTAAGGAGATATACCATGCAACTGAAAAAAGCGTT
pxjz79_trbN_F	AATCTAAAGTATATATGAGTAAACTTGGTCTGACAGTTATGGCGTGTTGTTGATGATGAG	Expression of trbN in pETDuet for making pXJZ79
pxjz79_trbN_R	TAGGTGCCTCACTGATTAAGCATTGGTAAGGAGATATACCATGCCGTTTGCCAAGCTGCT
PXJZ41_V_R	GCGAAAAGAAAGAGTGGTGACTGTCAGACCAAGTTTACTC	This primer together with pxjz69_V_F were used to linearize pETDuet-1 for making pXJZ80
PXJZ41_trbK_F	GAGTAAACTTGGTCTGACAGTCACCACTCTTTCTTTTCGC	This primer together with pxjz76_trbJ_R were used to PCR trbJK for making pXJZ80
pxjz81_trbO_F	AATCAATCTAAAGTATATATGAGTAAACTTGGTCTGACAGCTATTTGCGCCCATAGCGCA	Expression of trbO in pETDuet for making pXJZ81
pxjz81_trbO_R	TAGGTGCCTCACTGATTAAGCATTGGTAAGGAGATATACCATGGGCATTCGCAACCTGAC
pxjz82_trbP_F	AATCTAAAGTATATATGAGTAAACTTGGTCTGACAGTCAGGTGAAAAACAAGTAGCCCGC	Expression of trbP in pETDuet for making pXJZ82
pxjz82_trbP_R	AGGTGCCTCACTGATTAAGCATTGGTAAGGAGATATACCATGAATACACGCGCCATGAAC
pXJZ41_trbK_F	GAGTAAACTTGGTCTGACAGTCACCACTCTTTCTTTTCGC	Expression of trbK for making pLGV67
pLGV67_R1	ATAGGTGCCTCACTGATTAAGCATTGGTAAAGGAGATATAATGAAGAAATCCAACTTCAT
pxjz51_R	TGCAGTTTCATTTGATGCTCGATGAGTTTTTCTAAGAATTGGCCACCGTCGAGGAAGGGG	PCR traF from RP4 for making pLGV2
pLGV2_F1	CTGCAAAACTCATTATATCTCCTAGTACTTCACCAGGTCAGAACCGGCC
pLGV2_R2	TTCTGACCTGGTGAAGTACTAGGAGATATAATGAGTTTTGCAGACACGAT	PCR trbF from RP4 for making pLGV2
pLGV2_F2	TCTTCGCTCATTATACTCCTTCACAGAAGTCTCGACCAGG
pLGV2_R3	GACTTCTGTGAAGGAGTATAATGAGCGAAGATCAAATGGCAC	PCR trbIJKLM from RP4 for making pLGV2
pxjz57_F	TAAATACATTCAAATATGTATCCGCTCATGAATTACTAGTTTACCGCTCGAACCGACGGT
pLGV40-1_ScaI_R1	CATCACCGTCATCAGGCCGGTTCTGACCTGGTGAAGTACTAGTATGAAAAAGGAACTGTT	Alongside pLGV28_F1, use to insert trbGH into pLGV2 and add ScaI site before trbG to yield pLGV40-1, which can be used as the basis for pLGV40-2, pLGV41-2, pLGV42-2, pLGV43-2
pLGV40-2_ScaI_F1	CGGCCAGGACCAAAGCAAACAGTTCCTTTTTCATACTAGTCATGCTGCCTCCAGGTATTC	Insert trbCDE into ScaI site before trbG in pLGV40-1 to yield pLGV40-2
pLGV41-2_ScaI_F1	CCAGGACCAAAGCAAACAGTTCCTTTTTCATACTAGTACTTTACAGGGTTTTGGTGATGT	Insert trbB into ScaI site before trbG in pLGV40-1 to yield pLGV41-2
pLGV23_R1	GCAAATCATCACCGTCATCAGGCCGGTTCTGACCTGGTGAAGTAAGGAGATATACCATGA
pLGV42-2_ScaI_F	CCAGGACCAAAGCAAACAGTTCCTTTTTCATACTAGTACTTTAGGCGAGCCGTCCAGCCG	Along with pLGV23_R1, insert trbBC into ScaI site before trbG to yield pLGV42-1
pLGV42-3_ScaI_R1	GGATGCCGTGCGTGCGGTAGCGGCTGGACGGCTCGCCTAAAGTAAGGGAAGCAATACCGA	Insert trbE to yield a completed pLGV42
pLGV42-3_ScaI_F1	CGGCCAGGACCAAAGCAAACAGTTCCTTTTTCATACTAGTCATGCTGCCTCCAGGTATTC
pLGV43-1_ScaI_F1	CCAGGACCAAAGCAAACAGTTCCTTTTTCATACTAGTACTTCATCGGTATTGCTTCCCTT	Alongside pLGV23_R1, use to insert trbBCD in the ScaI site before trbG to obtain a completed pLGV43
pLGV44-1_ScaI_R1	CACCGTCATCAGGCCGGTTCTGACCTGGTGAAGTACTACCATGCGTAAGATTCTGACCGT	Insert trbH in the ScaI site of pLGV2 to obtain pLGV44-1
pLGV28_F1	GCCCTTGATCGTGTCTGCAAAACTCATTATATCTCCTAGTTTACTCCTTCCGAACCCATG
pLGV44-1_ScaI_F1	CCGCGAGTGCGATGACGGTCAGAATCTTACGCATGGTAGTCATGCTGCCTCCAGGTATTC	Alongside pLGV23_R1, use to insert trbBCDE in the ScaI site before trbH to obtain a completed pLGV44
pLGV41-3_ScaI_R1	CTGTAAAGTGGAGATATACCATGGCTCTGCGCACGATCCC	Insert trbDE into ScaI site after trbB to yield a completed pLGV41
pLGV41-3_ScaI_R2	AGTTCTTGGTTACGAGAACGGCCAGTACATCACCAAAACCCTGTAAAGTGGAGATATACC
pLGV27_F1	GCCCTTGATCGTGTCTGCAAAACTCATTATATCTCCTAGTTTAGTTCCCCCTTGAAATGG	Alongside pLGV40-1_ScaI_R1, use to insert trbG into pLGV2 and add ScaI site before trbG to yield pLGV45-1
pLGV55_F1	TAACGGACGCGGCCAGGACCAAAGCAAACAGTTCCTTTTTCATCGGTATTGCTTCCCTTG	Alongside pLGV23_R1, use to insert trbBCD in ScaI site before trbG to yield pLGV55
pLGV45_ScaI_F1	CGGCCAGGACCAAAGCAAACAGTTCCTTTTTCATACTAGTCATGCTGCCTCCAGGTATTC	Alongside pLGV23_R1, use to insert trbBCDE in the ScaI site before trbG to yield a completed pLGV45
pLGV48_F1	TGCAGTTTCATTTGATGCTCGATGAGTTTTTCTAAGAATTAAGGAGGTTACACCGTGAAC	Reconstitute the R388 T4SS for pLGV49
pLGV49_F1	TTTTCTAAATACATTCAAATATGTATCCGCTCATGAATTACTAAGCCATCTTGGACTTGG	Reconstitute the R388 T4SS for pLGV49
pLGV96_trbJK_F1	GTCTGGATTTTCATACGTCAAAGTTACTCCTTGGAGTTAATAGTCAAACG	Remove trbJK from pXJZ60
pLGV96_trbJK_R1	ACTATTAACTCCAAGGAGTAACTTTGACGTATGAAAATCCAGACTAGAGC	Remove trbJK from pXJZ60
PXJZ39_GFP_R	TCGCTATGGCAGCGACGCCTACCGTCGGTTCGAGCGGTAACTTAGACGTCAGGTGGACGC	PCR J23119 promoter, RBS and sfGFP from pXJ47 and insert it in the SpeI site in pXJZ60
PXJZ39_GFP_F	TACATTCAAATATGTATCCGCTCATGAATTACTAGTTTAGCTGCCTTTGTAAAGCTCATC
PXJZ38_GFP_R	TGCAGTTTCATTTGATGCTCGATGAGTTTTTCTAAGAATTCTTAGACGTCAGGTGGACGC	Used alongside PXJZ39_GFP_F to insert J23119 promoter, RBS and sfGFP from pXJ47 in the XmnI site in pCOLADuet-1
pLGV132_V_R1	CTGTCAGACCAAGTTTACTCATATATAC	Linearize pETDuet-1 vector to make pLGV132 and pLGV133
pLGV132_V_F1	GGTATATCTCCTTACCAATGCTTA
pLGV132_R1	GGTGCCTCACTGATTAAGCATTGGTAAGGAGATATACCATGGAAGTGGATCCGCAACTAC	Insert virB11 downstream of the ampR gene on pETDuet-1
pLGV132_F1	TCTAAAGTATATATGAGTAAACTTGGTCTGACAGCTATTGATTAAGGAGATCGCCTATGG
pLGV133_R1	GTGCCTCACTGATTAAGCATTGGTAAGGAGATATACCATGAAGACGACGCAACTTATTGC	Insert virB5 downstream of the ampR gene on pETDuet-1
pLGV133_F1	AATCTAAAGTATATATGAGTAAACTTGGTCTGACAGTTAGGGGAGGGCACCAAAG
pLGV134_Spec_R1	CCCCGCCCTTGCCCTGCAAAACCATGTGAATTTTCGCCATTTATTTGCCGACTACCTTGG	Replace traK in RP4 with spectinomycin resistance gene to yield pLGV134
pLGV134_Spec_F1	AAATGCAGGAAATTACTGAACTGAGGGGACAGGCGAGAGACGATGAGGGAAGCGGTGATC
pLGV145_R1	CGTCGGTTCGAGCGGTATGGTGGATCCGGCGGTTCTATGACCATGATTACGGATTCACTG	PCR lacZ gene from E. coli DA32838
pLGV145_F1	CTAAATACATTCAAATATGTATCCGCTCATGAATTATTATTTTTGACACCAGACCAACTG	PCR lacZ gene from E. coli DA32838. Use alongside pLGV145_R2 to overlap lacZ and trbM
pLGV145_R2	CCCAATCCTGAAACGACTCTTAGGAGCTACGACCACTAGATGCAACTGAAAAAAGCGTTC	PCR trbM gene from RP4. Use alongside pLGV145_F1 to overlap lacZ and trbM
pLGV145_F2	CAGTGAATCCGTAATCATGGTCATAGAACCGCCGGATCCACCATACCGCTCGAACCGACG	PCR trbM gene from RP4 and add linker
pLGV146_F1	TTGCAACAGTGCCGTTGATCGTGCTATGATCGACTGATGAGTATTCAACATTTCCGTGTC	PCR ampR gene from pETDuet-1 and replace apramycin resistance in pIB139 to yield pLGV146
pLGV146_R1	CCTCCAACGTCATCTCGTTCTCCGCTCATGAGCTCATTACCAATGCTTAATCAGTGAGGC
pLGV150_V_F1	AGAACCGCCGGATCCACCGTATTTGCGCCCATAGCGC	Linearize pXJZ81 and add linker
pLGV151_V_F1	AGAACCGCCGGATCCACCACAGGTGAAAAACAAGTAGCC	Linearize pXJZ82 and add linker
pLGV150_V_F2	ACGTTGTAAAACGACGGCCAGTGAATCCGTAATCATGGTCATAGAACCGCCGGATCCACC	Use alongside pLGV150_V_F2 to linearize pXJZ81 and pXJZ82 to obtain pLGV150 and pLGV151
pLGV150_V_R1	TACCAGTTGGTCTGGTGTCAAAAATAACTGTCAGACCAAGTTTACTCATATATACTTTAG
pLGV150_R1	GGTGGATCCGGCGGTTCTATGACCATGATTACGGATTCACTGG	Obtain lacZ from E. coli DA32838 to make pLGV151 and pLGV152
pJH_V_F1	TAGTAGCTAGCATTATACCTAGGACTGAGCTAGCTGTCAATTACCAATGCTTAATCAGTG	Linearize pETDuet-1 and add J23119 promoter
pJH_V_R1	TGGACGAGCTGTACAAATAACTGTCAGACCAAGTTTACTC
pJH_F1	GAGTAAACTTGGTCTGACAGTTATTTGTACAGCTCGTCCA	Obtain dTomato from E. coli DA32838 and add RBS. Add more homology with pJH_R2
pJH_R1	GAAAGAGGAGAAATACTAGAATGGTTAGCAAGGGTGAAGA
pJH_R2	GACAGCTAGCTCAGTCCTAGGTATAATGCTAGCTACTAGAGAAAGAGGAGAAATACTAGA
pJH_F3	GAAAAGATCAAAGGATCTTCAAACGTCCTAGAAGATGCCA	PCR ColA origin of replication from pCOLADuet-1 to make pETomatola
pJH_R3	AAGGCCGCGTTGCTGGCGTTTGGTGTCGGGAATCCGTAAA
pJH_V_F2	TTTACGGATTCCCGACACCAAACGCCAGCAACGCGGCCTT	Linearize pETomato to make pETomatola
pJH_V_R2	TGGCATCTTCTAGGACGTTTGAAGATCCTTTGATCTTTTC
* ~40 bp homologous arms flanking the gene to be disrupted in pXJ70 were italicized, the start and stop codons of aadA gene (spectinomycin resistance gene) were bolded in the respective primers.
