# Supplementary material for: Conjugative type IV secretion systems enable bacterial antagonism that operates independently of plasmid transfer
Source: Commun Biol. 2024 Apr 25;7:499. doi: 10.1038/s42003-024-06192-8 (PMC11045733; doi:10.1038/s42003-024-06192-8)
Supplement: Supplementary file 4 — Supplementary Data 2 [file 42003_2024_6192_MOESM4_ESM.xlsx]

## Sheet: Sheet1
DNA fragments used in λ Red homologous recombineering and in the construction of pLGV132 and pLGV133.
Name	Sequence	Purpose
PJ23119-gfp-aac(3)IV_ pXJ47	ttaatgtcatgataataatggtttcttagacgtcaggtggacgcccggagcgtagcgaccgagtgattgacagctagctcagtcctaggtataatgctagctactagagaaagaggagaaatactagAatgagcaaaggagaagaacttttcactggagttgtcccaattcttgttgaattagatggtgatgttaatgggcacaaattttctgtccgtggagagggtgaaggtgatgctacaaacggaaaactcacccttaaatttatttgcactactggaaaactacctgttccgtggccaacacttgtcactactctgacctatggtgttcaatgcttttcccgttatccggatcacatgaaacggcatgactttttcaagagtgccatgcccgaag…	To modify RP4 for making pXJ47.
		DNA sequences of gfp and aac(3)IV are highlighted in green and blue, respectively.
		Homologous arms are shown in italic.
Cat-sacB cassette	tcttcttgatggagcgcatggggacgtgcttggcaatcactgatcggcacgtaagaggttccaactttcaccataatgaaataagatcactaccgggcgtattttttgagttatcgagattttcaggagctaaggaagctaaaatggagaaaaaaatcactggatataccaccgttgatatatcccaatggcatcgtaaagaacattttgaggcatttcagtcagttgctcaatgtacctataaccagaccgttcagctggatattacggcctttttaaagaccgtaaagaaaaataagcacaagttttatccggcctttattcacattcttgcccgcctgatgaatgctcatccggaattccgtatggcaatgaaagacggtgagctggtgatatggg…	Obtained from IDT gBlocks. To modify pXJ47 by disrupting traLK-oriT-traJX using cat-sacB cassette to yield an intermediate. This intermediate is later to be used for making pXJ70.
		DNA sequences for cat and sacB are highlighted in green and blue, respectively.
		Homologous arms are shown in italic.
DNA Fragment for making pXJ70	tcttcttgatggagcgcatggggacgtgcttggcaatcacccgcttgccctcatctagtctacacgaaccctttggcaaaatcctgtatatcgtgcgaaaaaggatggatataccgaaaaaatcgctataatgaccccgaagcagggttatgcagcggaaaagcgctgcttccctgctgttttgtggaatatctaccgactggaaacaggcaaatgcaggaaattactgaactgaggggacaggcgagagacgatgagcgaccagattgaagagctgatccgggagattgcgg	Obtained from IDT gBlocks. To replace cat-sacB in the inter-mediate to yield pXJ70.
DNA fragment for making pXJZ9	tccagacggccaccgtcgaggaaggggaggggatcacgatatgaGGGAAGCGGTGATCGCCGAAGTATCGACTCAACTATCAGAGGTAGTTGGCGTCATCGAGCGCCATCTCGAACCGACGTTGCTGGCCGTACATTTGTACGGCTCCGCAGTGGATGGCGGCCTGAAGCCACACAGTGATATTGATTTGCTGGTTACGGTGACCGTAAGGCTTGATGAAACAACGCGGCGAGCTTTGATCAACGACCTTTTGGAAACTTCGGCTTCCCCTGGAGAGAGCGAGATTCTCCGCGCTGTAGAAGTCACCATTGTTGTGCACGACGACATCATTCCGTGGCGTTATCCAGCTAAGCGCGAACTGCAATTTGGAGAATGGCAGCGCAATGACATTCTTGCAGG…	To replace traF in pXJ70 to yield pXJZ9.
		DNA sequence of aadA gene is highlighted in blue.
		Homologous arms are shown in italic.
		DNA fragments used to disrupt other genes in pXJ70 were similar to the one shown here, except that the homologous arms were different and can be found in the corresponding primers (Supplementary Data 1).
virB11	ATGGAAGTGGATCCGCAACTACGCTTTCTTCTGAAGCCGATTTTGGAATGGCTCGATGACCCGAAGACTGAAGAAATTGCGATCAATCGACCTGGAGAGGCATTTGTGCGCCAAGCCGGCATTTTTACCAAGATGCCTTTGCCCGTCTCTTATGATGATCTTGAAGATATCGCTATTTTAGCGGGCGCGCTGAGAAAGCAGGATGTCGGACCACGTAACCCCCTCTGCGCCACTGAACTTCCTGGTGGTGAACGACTACAAATCTGTCTGCCGCCGACCGTTCCCTCGGGCACCGTCAGCTTGACCATTCGACGGCCAAGCTCGCGTGTTTCTGGTCTTAAAGAAGTCTCCTCCCGTTATGATGCTTCGAGGTGGAACCAGTGGCAGACACGAAGGAAA…	Obtained from IDT gBlocks. Served as PCR template for pLGV132 construction
virB5	ATGAAGACGACGCAACTTATTGCAACAGTTTTGACCTGCAGCTTTCTATATATTCAGCCCGCGCGGGCGCAGTTTGTTGTTAGCGACCCGGCAACGGAGGCTGAGACGCTCGCGACTGCGCTCGCGACTGCGGAGAATCTCACTCAGACTATAGCGATGGTTACGATGTTGACGTCGGCCTACGGCGTTACTGGACTACTGACTTCGCTCAACCAGAAAAATCAGTATCCTTCGACGAAGGACCTAGACAATGAAATGTTTTCGCCGCGAATGCCAATGTCGACCACGGCACGTGCGATCACCAGCGATACAGATCGTGCAGTCGTGGGTAGTGATGCTGAAGCGGACCTGTTGCGATCGCAGATCACCGGTTCCGCAAACAGCGCTGGCATTGCGGCT…	Obtained from IDT gBlocks. Served as PCR template for pLGV133 construction
