# Supplementary material for: Conjugative type IV secretion systems enable bacterial antagonism that operates independently of plasmid transfer
Source: Commun Biol. 2024 Apr 25;7:499. doi: 10.1038/s42003-024-06192-8 (PMC11045733; doi:10.1038/s42003-024-06192-8)
Supplement: Supplementary file 5 — Supplementary Data 3 [file 42003_2024_6192_MOESM5_ESM.xlsx]

## Sheet: Sheet1
Genes tested during RP4 T4SS antimicrobial reconstitution. Final reconstituted plasmid (pXJZ60) has genes traF and trbB-trbM.
Name	Sequence
traF	ATGAGCCGCTTCCAGCGCCTCACCAAGTACGTCGCCATCGGAGGCGGCGCGGCCTTGTTGCTCGCCGGCGCGGCCTATCTCGCCGGCGCGAAGGTCAACACCACCAAAAGCATTCCGGTCGGCCTGTACTGGAAATCGAATGCGCCGGTGGAGAAGGGGGCTTACGTCATGTTCTGCCCGCCGCAAGTCGGCGTGTTTTCGGACGCCAAGGAGCGGGGCTACATCGCCGGCGGTTTCTGCCCCGGCGACTACGGCTACATGATGAAGCGAGTTTTAGCCGCTAAAGGCGACGAGGTTGCCATCACCGACGCCGGCGTGCGCGTGAATGGCGGGCTGCTGCCTCACAGCGCGCTCATCAAGGCCGATCCATCAGGACGGCCGCTGCCTCGTTATCAGTCC…
trbB	ATGAGCGGGAAAGAAGAGTTTCAGACCATCAAGGAGCGGGCCAAGCGCAAGCTGGAACGCGACATGGGTGCGGACCTGTTGGCCGCGCTCAACGACCCGAAAACCGTTGAAGTCATGCTCAACGCGGACGGCAAGGTGTGGCACGAACGCCTTGGCGAGCCGATGCGGTACATCTGCGACATGCGGCCCAGCCAGTCGCAGGCGATTATAGAAACGGTGGCCGGATTCCACGGCAAAGAGGTCACGCGGCATTCGCCCATCCTGGAAGGCGAGTTCCCCTTGGATGGCAGCCGCTTTGCCGGCCAATTGCCGCCGGTCGTGGCCGCGCCAACCTTTGCGATCCGCAAGCGCGCGGTCGCCATCTTCACGCTGGAACAGTACGTCGAGGCGGGCATCATG…
trbC	ATGACAACGGCTGTTCCGTTCCGTCTGACCATGAATCGCGGCATTTTGTTCTACCTTGCCGTGTTCTTCGTTCTCGCTCTCGCGTTATCCGCGCATCCGGCGATGGCCTCGGAAGGCACCGGCGGCAGCTTGCCATATGAGAGCTGGCTGACGAACCTGCGCAACTCCGTAACCGGCCCGGTGGCCTTCGCGCTGTCCATCATCGGCATCGTCGTCGCCGGCGGCGTGCTGATCTTCGGCGGCGAACTCAACGCCTTCTTCCGAACCCTGATCTTCCTGGTTCTGGTGATGGCGCTGCTGGTCGGCGCGCAGAACGTGATGAGCACCTTCTTCGGTCGTGGTGCCGAAATCGCGGCCCTCGGCAACGGGGCGCTGCACCAGGTGCAAGTCGCGGCGGCG…
trbD	ATGGCTCTGCGCACGATCCCCATCCGTCGCGCAGGCAACCGAGAAAACCTGTTCATGGGTGGTGATCGTGAACTGGTGATGTTCTCGGGCCTGATGGCGTTTGCGCTGATTTTCAGCGCCCAAGAGCTGCGGGCCACCGTGGTCGGTCTGATCCTGTGGTTCGGGGCGCTCTATGCGTTCCGAATCATGGCGAAGGCCGATCCGAAGATGCGGTTCGTGTACCTGCGTCACCGCCGGTACAAGCCGTATTACCCGGCCCGCTCGACCCCGTTCCGCGAGAACACCAATAGCCAAGGGAAGCAATACCGATGA
trbE	ATGATCCAAGCAATTGCGATTGCAATCGCGGGCCTCGGCGCGCTTCTGTTGTTCATCCTCTTTGCCCGCATCCGCGCGGTCGATGCCGAACTGAAACTGAAAAAGCATCGTTCCAAGGACGCCGGCCTGGCCGATCTGCTCAACTACGCCGCTGTCGTCGATGACGGCGTAATCGTGGGCAAGAACGGCAGCTTTATGGCTGCCTGGCTGTACAAGGGCGATGACAACGCAAGCAGCACCGACCAGCAGCGCGAAGTAGTGTCCGCCCGCATCAACCAGGCCCTCGCGGGCCTGGGAAGTGGGTGGATGATCCATGTGGACGCCGTGCGGCGTCCTGCTCCGAACTACGCGGAGCGGGGCCTGTCGGCGTTCCCTGACCGTCTGACGGCAGCGATTGAA…
trbF	ATGAGTTTTGCAGACACGATCAAGGGCTTGATCTTCAAGAAGAAGCCCGCAACGGCCGCAGCAGCGGCGACGCCGGCCGCGACCGGCCCGCAAACCGACAACCCGTACCTGACGGCGCGGCGCACCTGGAACGACCACGTTGGTTCCGTTGTGTCGCAAAAGCAGACCTGGCAGGTTGTCGGCATCCTTTCGCTGATGATCGTCCTCGCGGCGGTCGGCGGCATCATCCACATCGGCAGCCAGTCGAAGTTCGTGCCCTATGTCTACGAGGTAGACAAGCTCGGGCAGACGGCCGCCGTGGGGCCGATGACCAGGGCGTCGAAAGCCGATCCGCGTGTCATTCACGCCTCGGTGGCTGAGTTCGTCGGCGATGCTCGCCTGGTGACGCCGGACGTAGCT…
trbG	ATGAAAAAGGAACTGTTTGCTTTGGTCCTGGCCGCGTCCGTTAGCGTGCCTGCATTTGCCGCCGATCCCGGCGCGGACCTGACTGACCTCTATTTTTCCGGCAAGAACCCGGAGCTGACCGCGCAAGAGCGGGCGGCCATCGCCATCGCCAAGAAGTGGGAGGCGGGTACCGCCGGCATGCGGCCGGTGGCCGGCCCCGGTGGTTCGGTGCGCTTCCTGTTCGGCGCGCAGCAGCCGAGCATCGTATGCGCCGTGCTGCAAGTGTGCGACGTGGCCCTGCAACCCGGCGAGCAAGTCAACTCGATCAACCTGGGCGACACCGCCCGTTGGACGGTCGAGCCGGCCATTACCGGCAGCGGCGCGAACGAAACCCAGCACCTCATCATCAAGCCGATGGAT…
trbH	ATGCGTAAGATTCTGACCGTCATCGCACTCGCGGCCACGTTGGCCGGCTGCGCGACCTCCAAGTACGGCAGCTTCGTCCAGGACGCGCCGGCCGCCTACAACCAGACCATTGCGACCGACGCGGTGAAGCAGCTCGTCAAGCTCTACCCGCCGGCGCAAACCAAGCTGGAATTGCAGCAGGCTACGCCCGATCCGTTCGGCATTGCCCTGGTCACTGACCTTCGCGCCCAGGGCTATGCTGTCATGGAGTACAAGCCCGACGGCAACGCGGCCGCAGCTCCGGCTGCTGCGTCCTCGGCCGCTGCGAAGCCGGCAACGCCGCAAGCCCAGGGCGGCTATCCGCTGCGCTACGTGCTGGACCAATTCAGCGACAGCAACCTGTATCGCCTGACCGTCATG…
trbI	ATGAGCGAAGATCAAATGGCACCGGACGCATCGCCAGATGCGGTCAAGCCGAAAAGCGGGGTTCGCCGCGTCAACAACATGCCGATGTACCTCATCGGCGGTGTGCTCGGCATCTTCCTGCTGGTGATGGCCCTGGTTGCTGCGGATCGCGCTGCGCAGCAGAACCAGCCGGGAGCTGCGAAGGCTGAGAAGGCCGGCAGCACCAGCATGTTTGCCGACGAAATTGCCGGCAAACAGCAGGACGGCATCATCAAGGCCAAGCCGCTGGAGATTCCGCCGGAACAAACCGCCCAGCAACCGACGACGGAGCTGACGCCAGCCCCGGCGCAGGGAACGACTATCACGGTCGCACGGCCCGAGAACCTGGACCAGCCCCCGACGCCGCCGCAGGGTGCGCGC…
trbJ	ATGAAGAAGCTCGCTAAGAATGTTTTAGCCGCTAAAGTAGCTCTGGTGCTGGCCCTCTCGGTCGGCACCTTGGCGGTCACGCCTGCGCAAGCGGGCATTCCGGTCATCGACGGCACCAACCTGTCACAAACCACTGTCACCGCGATTCAGCAGGTTGCGCAGGTCCAGAAGCAAATCGAGGAATACCGGACGCAGTTGCAGCAGTACGAAAACATGCTGCAAAACACGGTGGCCCCGGCCGCCTACGTGTGGGACCAGGCGCAGTCCACCATCAACGGCCTGATGAGCGCCGTTGATACCCTGAACTACTACAAGAACCAGGCGGGCAGCATCGACGCTTACCTGGGCAAGTTCAAGGACGTGTCCTACTACAAGGGGTCGCCGTGCTTCTCCCTGTCG…
trbK	ATGAAGAAATCCAACTTCATCGCAGTTGCCGCGCTGGCCGCCGTCATGGCGGCCAGCCTGGCAGGCTGCGACAACAAGCCCGACACCGACAAGCTGACCTGCGCCGATCTGCCGAAGGTCACGGATGCCGCTCAACGCGCGGAGCTGTTGAAGAAGTGCCCGCGCGGAGAACCGGGAGGCTTCAAGCCCAGCGAAAAGAAAGAGTGGTGA
trbL	ATGAAAATCCAGACTAGAGCTGCCGCGCTCGCGGTCCTGATGCTGGCCTTGATGCCGGTAGCGGCATACGCCCAAATCGACAATTCGGGCATCCTCGACAACGTATTGCAGCGCTACCAGAACGCCGCGAGCGGCTGGGCCACTGTCGTCCAGAACGCCGCAACCTGGCTGTTCTGGACCTTGACCGTGATTAGCATGGTCTGGACCTTCGGCATGATGGCACTGCGCAAGGCCGACATTGGCGAGTTCTTCGCCGAGTTCGTGCGGTTCACCATCTTCACCGGCTTCTTCTGGTGGCTGCTGACCAACGGCCCGAATTTCGCGTCGTCCATCTATGCGTCCCTGCGGCAGATTGCAGGCCAGGCAACGGGGTTGGGGCAGGGGCTTTCGCCGTCCGGC…
trbM	ATGCAACTGAAAAAAGCGTTCTCGTCGGCCGCCCTGGTGGTGGCCTTGGGCCTCGGCGCAACTGGCTCGGCCAGCGCGCAAGACGTGCTGACGGGCGATACCCGCCTGGCCTGCGAGGCCATTCTGTGCCTGTCCACGGGCAGCCGGCCCAGCGAGTGCAGCCCGTCGCTCTCGCGGTACTTCGGCATCCACAAGCGCAAGCTGTCGGACACGCTCAAGGCGCGGCTGAACTTCCTCAACCTCTGCCCGGTATCGAACCAGACGCCGGAAATGCAGACGCTCGTTTCCTCGATTTCGCGCGGGGCCGGGCGCTGCGATGCGTCCTCGCTGAACTCCGTGCTGCGTGAGTGGCGGAGCTGGGACGACCAGTTCTACATCGGCAACCGCCTGCCGGACTAC…
trbN	ATGCCGTTTGCCAAGCTGCTGGCACGGAACGCTCTGCCGGTGGTCGCCCTGGTGGCGGCCACTGGCTTCGGTGCGGCGGATGCGACCGCCGCACGGCTCTTCCCCGATCTGTCGGAACAGATGGAAGAGCGCGTTGTGTGCTCGGTGTCTGCGGCCGCGAAGTACGAGATTCCGGCCAACATTCTTCTCGCCATTCGGGAAAAGGAGGGCGGCAAGCCGGGCCAGTGGGTCAAGAACACCAATGGCACCTATGACGTGGGCGAGCTGCAATTCAACACCGCCTACCTGGGCGACCTGGCGAAGTATGGGATCACGGCCCAGGACGTTGCTGCGGCAGGCTGCTATCCCTATGACCTGGCGGCCTGGCGGTTGCGCGGGCACATTCGCAACGACAGGGGC…
trbO	ATGGGCATTCGCAACCTGACGCAGCGATACATGAACGGGGCCAGGGCCTACGCGGCCTGGGCGGCATCGCAGGCGAAAGCGCCGTTTGATCTTCTGGTACTGGGCATCGGGCCTGTCATCGTCTTTGGCCTGGTCGCGCATACGCTGCTCGCGTTCCTGCCCACATGGGCCATGTACGCCGCCGGCGCTCTGCTGGTCCTCGCGGCCCTGCCTTTGGCGCTGCACGTCCTCCGGGAATACGCGCTGCGCTATGGGCGCAAATAG
trbP	ATGAATACACGCGCCATGAACGACGCCAGCGGCCGGGCCTCGCTGCCTGCCATGGTGATCGCCGACGGCACCATTGAAGCCTTGAAGTGGCTCGCCTTGCTTGCCATGACCGGGGATCACGTCAACAAGTACCTGTTCAACGGTACGCTGCCATATCTGTTCGAGGCGGGGCGCTTGGCCCTGCCTCTTTTCGTTTTCGTCCTGGCGTACAACCTCGCCCGCCCGGGCGCGCTCGAGCGCGGTTTGTACGGGCGAGCGATGAAACGCCTGTTGGCCTTCGGCCTGGTCGCCTCGGTCCCGTTCATTGCGTTGGGTGGAGTGGTGGGCGGATGGTGGCCGCTGAACGTCATGTTCACGCTGTTGGCCGCAACCGCGATGCTCTACCTGGTCGAGCGCGGC…
