# Supplementary material for: Conjugative type IV secretion systems enable bacterial antagonism that operates independently of plasmid transfer
Source: Commun Biol. 2024 Apr 25;7:499. doi: 10.1038/s42003-024-06192-8 (PMC11045733; doi:10.1038/s42003-024-06192-8)
Supplement: Supplementary file 6 — Supplementary Data 4 [file 42003_2024_6192_MOESM6_ESM.xlsx]

## Sheet: Sheet1
Genes used for the R388 T4SS antimicrobial reconstitution. Final reconstituted plasmid (pLGV49) contains HXF36_RS00010, HXF36_RS00015, HXF36_RS00020 and the trwL-trwD region of R388.
HXF36_RS00010	ATGACCGTCGTTTCAGCCTCTCTTGTAGGTGCATTGTCACTTTTCAGTCAAACTGCAAAGGCTGATGACTGGGGTTGTCAGGTTCTATTGTGCCTGTCAGACCCGCGTGGGCCAACCACGGAAAGCGAATGCAAACCGCCAATCCATAAGCTGTGGGATCACTTGCGAAAGGGCAAGCCGTTCCCGAGCTGCGCTATGGCGACCAACTCGCGCACTGGAAAACGCAGTTATGCGCAGTTGGTATATGACCCCTATGACCCGTGCCCGGACGGCACGAAGCCAGCAGGGGGATATATCGCGCAATCTCAATCGGCCGACCGTAAAGACTGGCGTCGGCTCCAATATGCCTTCTCCACGCATGGCCGTCGCTACGATAGCGGCGGGGCATGGAATATGTAC…
HXF36_RS00015	ATGGCACTGGCAGAGTTCGCGGTGATCGCTGCCATGTGCGCGCCCGCTATCCATCCGACAACGCTTTCGGCGGTTGTGACGCAAGAATCTCGGGGCAATATCTACGCCATCGGGATTAACGGCGATCACAAATTGCCGCGTCAGCCGCAAACGCTTGAAGAAGCCATTGCGACCGCCGAACAGCTCCGCCGTGATGGGTACAACTTCGATGCGGGCCTCGGTCAGATCAACATCAAAAATCTGGAATGGCTCGGCATGTCTATCGCCGACCTGTTCGACCCGTGCAAGAACCTGAAAGGGGCGCAAACCGTATTGCTCGACTGCTACGAAAGGGCAGTGCCGCGATACGGCGACGGCCAGGGCGCATTGCAGGCGGCTTTGAGCTGCTACAACACGGGC…
HXF36_RS00020	ATGAGAGCTATAGAACAGCAAAGCGTTGATAAAGCCTTTAGTCAAAGGGCTGTGCGCGAAGTAACAGTCGTGAAGCGTTCGGAAAAGGAATGGTACTTCACGTTTGTTGCGGATGATCCGGTGACAAAAAAGCCAGTCACCTACTCTCTTCTTACTCAACGGGGCAAATTGAGAACTTGGGCTGACCCAAGACACCTTTTTAATTTTCTGCGCGAAAGGGGCGTTACTCATGGCAACTTCAATCTTGACGAGGAAAACAAACATGAAGAACCTGAACTACCTCCGGGCGAAAGCTAA
trwL	ATGAAGAACCTGAACTACCTCCGGGCGAAAGCTAACGGAAAGCTGGCCGCGATTTTTGGAGCAATAGCGGCCATGCTCACCGCTCAACCGGCGGCGGCTCAAGGATTGGAAAAGGCGAGGAGCGTCCTCGAAACATTGCAGCAGGAACTTACGACGATTGTGCCCATTGCGGCCGCTGTCATCCTGCTCTGCCTCGGCATCGCATACGCGGGCCGATTCATCGAAAAGGATACGTTTGTGCGGTGGTCTATCGGCGTCATCATTGCCGGTTCCGCCGTCCAGATTACGGCCATGCTGTTTACCTAA
trwM	ATGAAGCCGCCACAGCAGCAGCACGAAGCATTCCCCCTGTTCAAGGGGGCAACGCGACTTCCAACGATTTTGGGCGAGCCGATGATTCCGCTAATGGCAATGGTCATGGGCGTGGCCGTCATAGCGTTGACGGTCAGCATCTGGTGGTGGGCGCTTGTGCCGCCGCTGTGGTTCATCATGGCCCAAATCACGAAGAACGACGACAAGGCGTTCCGTATCTGGTGGTTGTGGATTGATACCAAGTTCCGCAACCGCAACAAGGGCTTTTGGGGCGCATCGTCGTATAGCCCCGCTAACTACCGAAAAAGGAGATAG
trwK	ATGGGGGCAATTGAATCCCGCAAGCTCCTGGCTTCGGAGACGCCGGTAGGCCAGTTCATTCCATACTCGCACCACGTTACTGACACGATCATTTCCACGAAAAACGCGGAATACCTGTCGGTTTGGAAGATTGACGGCCGTTCCCATCAAAGCGCCTCGGAGGCTGATGTTTTCCAGTGGATTCGGGAGCTGAACAATACACTGCGCGGTATTTCCTCGGCGAACCTGTCGCTATGGACGCACATCGTGCGCCGCCGCGTCTATGAGTACCCCGATGCCGAGTTTGACAACGTGTTTTGCCGTCAACTCGATGAGAAATACCGGGAGAGCTTCACCGGCTATAACCTGATGGTGAATGACCTCTATCTGACGGTTGTTTACCGGCCTGTGTCCGACAAG…
trwJ	ATGAAGAAGCTGGTTATGACGGCGGCGGTGGCCGCCATTCTTGGGGCGGCAAGCCCTGTAATGGCCCAGGGTATTCCTGTTTTCGACGGCACGCGGGCACTAGATTTTGTCCAACAGTTTGCCCGCATGAAAGAACAGCTCGACACGGCCAAAGATCAGCTCGCCGAAGCGCAGCGCATGTATGAGGCCGTCACGGGTGGCCGTGGTCTTGGGGATTTGATGCGCAATGCGCAACTCCGCGAATATCTGCCGGATGATTTGCGCACTGTCTATGACTCGGCCAATGGTGGCGGGTATTCGGGCATTTCTGGCTCGATCAATGACATTCTGCGGGATGAGCGCCTTAACGGCTCCGTGGCCGATATGCGCCGCTCTATCGAGGAACGTAGCCGCACGGCG…
eex	ATGAAAAAGATACTCGTACCCCTGTTGATGGTGTCGGCTCTGTCCGCTTGCAAGGACGAGCCGACGCATGACGTTCAATACTATCTCGACAACCCCAAGGAACGCACCGAGAAAATTGCCGAGTGCAAGAACAATCCCGGTGAAAAAGCCCTTGCAGCAAACTGCGTGAACGCAACCGAAGCGCAGCGCAAGGCCATGTTCCAAGGCGACGGGATGCCAAAAATCCGGTAG
trwI	GTGGCCTTCGAGCTGTTCACACCGCTTTTCAACAAGATTGACCAGACAACGGCAACGTATGTCACGGACATTTCCTCGCGGGCAATCGCTGCTATCACGCCGGTTGTTTCGGTGGGTTTGACCCTTGGCTTCATTACCTATGGCTGGCTCATTATTCGGGGCGCGGTGGAAATGCCGGTGGCGGAATTTCTCAACCGCTGCCTACGAATAGGCATCATCGTGTCAATTGCCCTGGCCGGTGGTTTGTATCAAGGCGAAATCGCTAATGCCATTACCACGGTGCCGGATGAGCTGGCTTCGGCCCTGCTCGGAAATCCGACAGAAGGGGCGTCGGCGGCCGCGTTGGTTGACCAGTCGGCGCAACAAGGGTTTGACCGGGCAAGCGAGGCGTTTGAGGAA…
trwH	GTGAAAACCATCATTTTTGCAATTTTGATGACGGGGCTATTGTCGGCGTGTGCATCGGCTCCCAAGCCGAAGCAGCCGAGTGATTTCAACCGGGAGCCGGTCAACAAGACGGTGCCCGTGGAAATTCAGCGAGGGGCACTATGA
trwG	ATGAGCAAGAAGCAACCAAAACCGGTCAAGGCAGAACAGCTCAAAAGCTACTATGAGGAAAGCCGTGGCTTGGAACGGGATTTGATTGGCGAGTTCGTCAAATCGCGCAAGACCGCTTGGCGGGTGGCAACGGCGAGCGGCCTTTTCGGCCTGCTTGGCATGGTGTGTGGAATTGTCGGGTTCTCCCAACCGGCTCCCGCGCCCTTGGTGCTTCGGGTGGATAACGCCACGGGTGCCGTCGATGTGGTGACGACGCTGCGCGAGCATGAGTCCAGCTATGGCGAAGTGGTCGATACGTACTGGCTCAATCAGTACGTGCTCAATCGCGAAGCCTACGACTACAACACAATCCAAATGAACTATGACACGACGGCGCTATTGAGCGCCCCGGCGGTTCAG…
trwF	ATGAAGAAACTAGCTATCGTTGCATTGCTGGCCTCGCTTCATGCGGTGCCCGCTTTGGCCCTCGATGTGCCGTCCAGCTCGCGTTACGACCATCGGATTCGATACGTGACGTACAACCCGGCTGATGTGGTGCAGGTCGATACCGTTCTTGGTGTCGCAACACACATCATGCTTGAGGAAGGTGAGCAATATCTGACGCATGCCTTTGGGATTCCGAAGCCTATGCCTTTGCCCGGAAGGGCGGGCATATTTTTATCAAGCCGCACGGCCGAGCTAGCCAATACCAACCTCATCGTCGTGACTGACCGACGCAGCTACAAATTCCGTTTGCAAATGCGGAATGACCGCAATGGGGCCATGTATGAGCTGGCTTTCCGTTATCCCGATACGCAGGCCCGG…
trwE	ATGTTCGGTCGCAAGAAAGGAGACGTAATCGACGCGGGCGCGGAACTGGAACGCGCCGAGCAGGAACGTATCGAGGGCGAATATGGCGCTTCCGAGCTGGCTTCGGAACGTCGCCCGCATACTCCCGGTGCTCGCACGCTGCTTATGGTGCTGCTGTGCGTGATTGCCGTGGTGCTGGTGACGCTCTCATACAAGGCGTACAAAGTGCGCGGGGTTGTCGAGGATGACGACGCGCAGCCGCAACAGGTCGTGCGCCAAGTCATTCCGGGTTATACGCCGCGTCCAATCCGACCCGAGCCGGAAAACGTACCTGAACCGCCGCAACCGACTACATCGGTTCCAGCGATTCAGCCCGCGCCGGTAACGCAGCCAGTGCGCCCGCAACCGACCGGCCCGCGT…
trwD	ATGTCTACAGTCTCGAAAGCATCCCCACTAAGTAGCGGGAACCGCGTCGGGAAAGATCAGGCCGTGGCGCAACTCCTGCGCCCGCTTGATCGGTTTCTCGATGCGCCGGAGGTTACGGAACTGTCCATTTGCCGCCCTGGAGAGGTTTGGACAAAAACCTTTGAAGGCTGGCAGGTGCATGAGGTGCCGGAGCTTACCGAACCCTTCTTGCAGGCGCTTATCACGGCCATCATCGTTTATAACGGGGTGGCTCCAAAAAGCGTCAACTATGTTGTACTTCCCGGCGGGCAGCGTGGAACGATCGCGCAAGCGCCCGCCGTGATTGACGGCACGCTGTCTTTCCTCATCCGCAAACACTCCCTTGTCGTCAAGACACTGGAAGAACTCGATGCGGAAGGC…
