# Supplementary material for: Conjugative type IV secretion systems enable bacterial antagonism that operates independently of plasmid transfer
Source: Commun Biol. 2024 Apr 25;7:499. doi: 10.1038/s42003-024-06192-8 (PMC11045733; doi:10.1038/s42003-024-06192-8)
Supplement: Supplementary file 7 — Supplementary Data 5 [file 42003_2024_6192_MOESM7_ESM.xlsx]

## Sheet: Data 1e
		Recipient plate CFU
		0hrs			3hrs
Donor	Plasmid in donor	Replicate #1	Replicate #2	Replicate #3	Replicate #1	Replicate #2	Replicate #3
pUZ8002	pUZ8002	18000	26000	14000	12000	10000	9000
RP4-GFP-∆oriT	pXJ70	27000	31000	13000	100	1500	900
RP4-GFP	pXJ47	24000	22000	21000	60000	100000	180000
RP4	RP4	22000	20000	15000	34000	130000	120000
WT	-	23000	39000	18000	160000	270000	270000
		Recipient plate CFU Log10
		0hrs			3hrs
Donor	Plasmid in donor	Replicate #1	Replicate #2	Replicate #3	Replicate #1	Replicate #2	Replicate #3
pUZ8002	pUZ8002	4.25527	4.41497	4.14613	4.07918	4	3.95424
RP4-GFP-∆oriT	pXJ70	4.43136	4.49136	4.11394	2	3.17609	2.95424
RP4-GFP	pXJ47	4.38021	4.34242	4.32222	4.77815	5	5.25527
RP4	RP4	4.34242	4.30103	4.17609	4.53148	5.11394	5.07918
WT	-	4.36173	4.59106	4.25527	5.20412	5.43136	5.43136

## Sheet: Data 2a
			Recipient plate CFU
RP4-GFP-∆oriT	Modification of RP4-GFP-ΔoriT	Plasmid in donor	0 hours											3 hours
			Replicate #1	Replicate #2	Replicate #3	Replicate #4	Replicate #5	Replicate #6	Replicate #7	Replicate #8	Replicate #9	Replicate #10	Replicate #11	Replicate #1	Replicate #2	Replicate #3	Replicate #4	Replicate #5	Replicate #6	Replicate #7	Replicate #8	Replicate #9	Replicate #10	Replicate #11
-	-	-	22000	29000	23000	42000	34000	30000	24000	15000	31000	20000	21000	1100000	700000	800000	270000	300000	240000	900000	600000	230000	300000	500000
+	-	pXJ70	10000	25000	19000	39000	30000	20000	30000	19000	25000	26000	16000	7000	6000	1000	570	3600	3000	3000	1100	1900	13000	2900
+	ΔtraF	pXJZ9	20000	26000	28000									900000	700000	700000
+	ΔtrbB	pXJZ25	22000	25000	30000	26000								5000000	900000	900000	1000000
+	ΔtrbC	pXJZ22	26000	40000	23000	16000	21000							1200000	1200000	1100000	300000	390000
+	ΔtrbD	pXJZ26	24000	23000	38000	22000								1800000	2400000	1500000	600000
+	ΔtrbE	pLGV13	32000	19000	21000									700000	260000	320000
+	ΔtrbF	pXJZ28	50000	25000	34000									700000	500000	320000
+	ΔtrbG	pXJZ29	40000	45000	27000	24000								1500000	500000	260000	1000000
+	ΔtrbH	pXJZ30	30000	30000	30000	18000								2000000	1000000	310000	1000000
+	ΔtrbI	pXJZ31	21000	28000	20000									2500000	900000	320000
+	ΔtrbJ	pXJZ32	14000	29000	26000									2000000	1000000	800000
+	ΔtrbK	pXJZ33	18000	30000	27000									4000	580	900
+	ΔtrbL	pXJZ34	22000	31000	23000									1000000	1000000	900000
+	ΔtrbM	pXJZ35	28000	38000	30000									700000	800000	400000
+	ΔtrbN	pLGV39	37000	24000	29000									15000	7000	13000
+	ΔtrbO	pLGV35	28000	27000	17000									8000	17000	2000
+	ΔparE	pLGV37	30000	24000	32000									8000	11000	2000
			Recipient plate CFU Log10
RP4-GFP-∆oriT	Modification of RP4-GFP-ΔoriT	Plasmid in donor	0 hours											3 hours
			Replicate #1	Replicate #2	Replicate #3	Replicate #4	Replicate #5	Replicate #6	Replicate #7	Replicate #8	Replicate #9	Replicate #10	Replicate #11	Replicate #1	Replicate #2	Replicate #3	Replicate #4	Replicate #5	Replicate #6	Replicate #7	Replicate #8	Replicate #9	Replicate #10	Replicate #11
-	-	-	4.34242	4.4624	4.36173	4.62325	4.53148	4.47712	4.38021	4.17609	4.49136	4.30103	4.32222	6.04139	5.8451	5.90309	5.43136	5.47712	5.38021	5.95424	5.77815	5.36173	5.47712	5.69897
+	-	pXJ70	4	4.39794	4.27875	4.59106	4.47712	4.30103	4.47712	4.27875	4.39794	4.41497	4.20412	3.8451	3.77815	3	2.75587	3.5563	3.47712	3.47712	3.04139	3.27875	4.11394	3.4624
+	ΔtraF	pXJZ9	4.30103	4.41497	4.44716									5.95424	5.8451	5.8451
+	ΔtrbB	pXJZ25	4.34242	4.39794	4.47712	4.41497								6.69897	5.95424	5.95424	6
+	ΔtrbC	pXJZ22	4.41497	4.60206	4.36173	4.20412	4.32222							6.07918	6.07918	6.04139	5.47712	5.59106
+	ΔtrbD	pXJZ26	4.38021	4.36173	4.57978	4.34242								6.25527	6.38021	6.17609	5.77815
+	ΔtrbE	pLGV13	4.50515	4.27875	4.32222									5.8451	5.41497	5.50515
+	ΔtrbF	pXJZ28	4.69897	4.39794	4.53148									5.8451	5.69897	5.50515
+	ΔtrbG	pXJZ29	4.60206	4.65321	4.43136	4.38021								6.17609	5.69897	5.41497	6
+	ΔtrbH	pXJZ30	4.47712	4.47712	4.47712	4.25527								6.30103	6	5.49136	6
+	ΔtrbI	pXJZ31	4.32222	4.44716	4.30103									6.39794	5.95424	5.50515
+	ΔtrbJ	pXJZ32	4.14613	4.4624	4.41497									6.30103	6	5.90309
+	ΔtrbK	pXJZ33	4.25527	4.47712	4.43136									3.60206	2.76343	2.95424
+	ΔtrbL	pXJZ34	4.34242	4.49136	4.36173									6	6	5.95424
+	ΔtrbM	pXJZ35	4.44716	4.57978	4.47712									5.8451	5.90309	5.60206
+	ΔtrbN	pLGV39	4.5682	4.38021	4.4624									4.17609	3.8451	4.11394
+	ΔtrbO	pLGV35	4.44716	4.43136	4.23045									3.90309	4.23045	3.30103
+	ΔparE	pLGV37	4.47712	4.38021	4.50515									3.90309	4.04139	3.30103

## Sheet: Data 2c
		Recipient plate CFU
		0 hours			3 hours
Donor	Plasmid in donor	Replicate #1	Replicate #2	Replicate #3	Replicate #1	Replicate #2	Replicate #3
Empty Vector	pCOLADuet-1, pETDuet-1	70000	30000	60000	1900	1000	900
T4SS + TrbM	pXJZ60, pETDuet-1	150000	200000	50000	200000	9000000	14000000
		Recipient plate CFU Log10
		0 hours			3 hours
Donor	Plasmid in donor	Replicate #1	Replicate #2	Replicate #3	Replicate #1	Replicate #2	Replicate #3
Empty Vector	pCOLADuet-1, pETDuet-1	4.8451	4.47712	4.77815	3.27875	3	2.95424
T4SS + TrbM	pXJZ60, pETDuet-1	5.17609	5.30103	4.69897	5.30103	6.95424	7.14613

## Sheet: Data 2d
			Highlighted cells indicate the use of the detection limit to plot on log scale
			Recipient plate CFU
			0hrs						3 hours
Genes on donor	Complemented gene	Plasmids in donor	Replicate #1	Replicate #2	Replicate #3	Replicate #4	Replicate #5	Replicate #6	Replicate #1	Replicate #2	Replicate #3	Replicate #4	Replicate #5	Replicate #6
-	-	pCOLADuet-1, pETDuet-1	210000	260000	330000	140000	310000	140000	6000000	4600000	7000000	23000000	5000000	15000000
T4SS	-	pXJZ61, pETDuet	230000	190000	180000	270000	180000	290000	18000	10000	3000	14000	8000	60000
T4SS	trbM	pXJZ61, pXJZ78	80000	230000	160000				390	40	100
T4SS	trbN	pXJZ61, pXJZ79	150000	170000	320000				5000	16000	1900
T4SS	trbO	pXJZ61, pXJZ81	190000	210000	260000				1300000	2500000	1800000
T4SS	trbP	pXJZ61, pXJZ82	230000	180000	250000				1900000	4000000	2700000
T4SS + TrbM	-	pXJZ60, pETDuet-1	130000	160000	170000	90000	250000	200000	100	20	50	2700	800	500
T4SS + TrbM	trbO	pXJZ60, pXJZ81	90000	310000	190000				800000	500000	400000
T4SS + TrbM	trbP	pXJZ60, pXJZ82	110000	150000	120000				360	110	80
			Recipient plate CFU Log10
			0hrs						3 hours
Genes on donor	Complemented gene	Plasmids in donor	Replicate #1	Replicate #2	Replicate #3	Replicate #4	Replicate #5	Replicate #6	Replicate #1	Replicate #2	Replicate #3	Replicate #4	Replicate #5	Replicate #6
-	-	pCOLADuet-1, pETDuet-1	5.32222	5.41497	5.51851	5.14613	5.49136	5.14613	6.77815	6.66276	6.8451	7.36173	6.69897	7.17609
T4SS	-	pXJZ61, pETDuet	5.36173	5.27875	5.25527	5.43136	5.25527	5.4624	4.25527	4	3.47712	4.14613	3.90309	4.77815
T4SS	trbM	pXJZ61, pXJZ78	4.90309	5.36173	5.20412				2.59106	1.60206	2
T4SS	trbN	pXJZ61, pXJZ79	5.17609	5.23045	5.50515				3.69897	4.20412	3.27875
T4SS	trbO	pXJZ61, pXJZ81	5.27875	5.32222	5.41497				6.11394	6.39794	6.25527
T4SS	trbP	pXJZ61, pXJZ82	5.36173	5.25527	5.39794				6.27875	6.60206	6.43136
T4SS + TrbM	-	pXJZ60, pETDuet-1	5.11394	5.20412	5.23045	4.95424	5.39794	5.30103	2	1.30103	1.69897	3.43136	2.90309	2.69897
T4SS + TrbM	trbO	pXJZ60, pXJZ81	4.95424	5.49136	5.27875				5.90309	5.69897	5.60206
T4SS + TrbM	trbP	pXJZ60, pXJZ82	5.04139	5.17609	5.07918				2.5563	2.04139	1.90309

## Sheet: Data 2e
				Recipient plate CFU
T4Ss+TrbM in donor	Recipient genotype	Plasmid in donor	Plasmid in recipient	0 hours												3 hours
				Replicate #1	Replicate #2	Replicate #3	Replicate #4	Replicate #5	Replicate #6	Replicate #7	Replicate #8	Replicate #9	Replicate #10	Replicate #11	Replicate #12	Replicate #1	Replicate #2	Replicate #3	Replicate #4	Replicate #5	Replicate #6	Replicate #7	Replicate #8	Replicate #9	Replicate #10	Replicate #11	Replicate #12
+	Empty vector	pXJZ60	pETDuet-1	50000	140000	150000	160000	190000	100000	280000	150000	130000	310000	170000	32000	35000	17000	15000	2800	2400	7000	33000	15000	1700	7000	1500	500
-	Empty vector	pCOLADuet-1	pETDuet-1	260000	280000	310000	40000									11000000	13000000	11000000	10000000
+	traF	pXJZ60	pXJZ11	130000	170000	350000										4000	400	5000
+	trbB	pXJZ60	pXJZ69	100000	210000	140000	450000									13000	38000	24000	3000
+	trbC	pXJZ60	pXJZ70	100000	250000	140000	260000									5000	17000	20000	4400
+	trbD	pXJZ60	pXJZ71	100000	170000	240000	280000									7000	36000	33000	1300
+	trbE	pXJZ60	pXJZ72	90000	260000	150000	200000									9000	9000	18000	3400
+	trbF	pXJZ60	pXJZ73	140000	280000	160000	110000									2300	35000	26000	1400
+	trbG	pXJZ60	pXJZ74	170000	70000	370000										4000	900	300
+	trbH	pXJZ60	pXJZ75	250000	150000	110000										3100	2100	28000
+	trbI	pXJZ60	pXJZ45	170000	260000	100000										4100	13000	14000
+	trbJ	pXJZ60	pXJZ76	260000	140000	290000	410000	220000	190000							90000	20000	3600000	5300000	7000000	2000000
+	trbK	pXJZ60	pLGV67	210000	120000	170000										8000000	9000000	6000000
+	trbJK	pXJZ60	pXJZ80	220000	130000	200000	220000									9000000	7000000	6000000	11000000
+	trbL	pXJZ60	pXJZ77	210000	150000	360000										16000	1000	10000
+	trbM	pXJZ60	pXJZ78	130000	190000	280000										7000	2700	11000
+	trbN	pXJZ60	pXJZ79	110000	210000	290000										9000	3800	7000
+	trbO	pXJZ60	pXJZ81	220000	230000	70000										7000	4900	100
+	trbP	pXJZ60	pXJZ82	110000	230000	220000										11000	3200	1100
				Recipient plate CFU Log10
T4Ss+TrbM in donor	Recipient genotype	Plasmid in donor	Plasmid in recipient	0 hours												3 hours
				Replicate #1	Replicate #2	Replicate #3	Replicate #4	Replicate #5	Replicate #6	Replicate #7	Replicate #8	Replicate #9	Replicate #10	Replicate #11	Replicate #12	Replicate #1	Replicate #2	Replicate #3	Replicate #4	Replicate #5	Replicate #6	Replicate #7	Replicate #8	Replicate #9	Replicate #10	Replicate #11	Replicate #12
+	Empty vector	pXJZ60	pETDuet-1	4.69897	5.14613	5.17609	5.20412	5.27875	5	5.44716	5.17609	5.11394	5.49136	5.23045	4.50515	4.54407	4.23045	4.17609	3.44716	3.38021	3.8451	4.51851	4.17609	3.23045	3.8451	3.17609	2.69897
-	Empty vector	pCOLADuet-1	pETDuet-1	5.41497	5.44716	5.49136	4.60206									7.04139	7.11394	7.04139	7
+	traF	pXJZ60	pXJZ11	5.11394	5.23045	5.54407										3.60206	2.60206	3.69897
+	trbB	pXJZ60	pXJZ69	5	5.32222	5.14613	5.65321									4.11394	4.57978	4.38021	3.47712
+	trbC	pXJZ60	pXJZ70	5	5.39794	5.14613	5.41497									3.69897	4.23045	4.30103	3.64345
+	trbD	pXJZ60	pXJZ71	5	5.23045	5.38021	5.44716									3.8451	4.5563	4.51851	3.11394
+	trbE	pXJZ60	pXJZ72	4.95424	5.41497	5.17609	5.30103									3.95424	3.95424	4.25527	3.53148
+	trbF	pXJZ60	pXJZ73	5.14613	5.44716	5.20412	5.04139									3.36173	4.54407	4.41497	3.14613
+	trbG	pXJZ60	pXJZ74	5.23045	4.8451	5.5682										3.60206	2.95424	2.47712
+	trbH	pXJZ60	pXJZ75	5.39794	5.17609	5.04139										3.49136	3.32222	4.44716
+	trbI	pXJZ60	pXJZ45	5.23045	5.41497	5										3.61278	4.11394	4.14613
+	trbJ	pXJZ60	pXJZ76	5.41497	5.14613	5.4624	5.61278	5.34242	5.27875							4.95424	4.30103	6.5563	6.72428	6.8451	6.30103
+	trbK	pXJZ60	pLGV67	5.32222	5.07918	5.23045										6.90309	6.95424	6.77815
+	trbJK	pXJZ60	pXJZ80	5.34242	5.11394	5.30103	5.34242									6.95424	6.8451	6.77815	7.04139
+	trbL	pXJZ60	pXJZ77	5.32222	5.17609	5.5563										4.20412	3	4
+	trbM	pXJZ60	pXJZ78	5.11394	5.27875	5.44716										3.8451	3.43136	4.04139
+	trbN	pXJZ60	pXJZ79	5.04139	5.32222	5.4624										3.95424	3.57978	3.8451
+	trbO	pXJZ60	pXJZ81	5.34242	5.36173	4.8451										3.8451	3.6902	2
+	trbP	pXJZ60	pXJZ82	5.04139	5.36173	5.34242										4.04139	3.50515	3.04139

## Sheet: Data 3b
				Readings that exceeded the detection limit and overflowed were given a value of 4.0 to plot on the graph
Empty vector vs blank media
0.959	0.997	1.238			Empty vector = pCOLADuet-1
					T4SS + TrbM = pXJZ60
Empty vector vs antibiotic
0.808	1.056	0.903
T4SS + trbM vs blank media
1.032	1.026	1.114
T4SS + trbM vs antibiotic
0.861	0.832	1.021
Recipient + antibiotic
3.673	OVRFLW	OVRFLW
Empty vector vs Recipient
1.078	0.958	1.169
T4SS +TrbM vs Recipient
2.487	2.556	3.898

## Sheet: Data 3d
			Recipient plate CFU
			0 hours			3 hours
T4Ss+TrbM in donor	Cell-cell contact conditions	Plasmid in donor	Replicate #1	Replicate #2	Replicate #3	Replicate #1	Replicate #2	Replicate #3
-	Normal	pCOLADuet-1	250000	70000	400000	6000000	11000000	40000000
+	Normal	pXJZ60	170000	40000	100000	100	400	200
-	Blocked	pCOLADuet-1	300000	80000	1100000	22000000	16000000	50000000
+	Blocked	pXJZ60	320000	180000	600000	17000000	11000000	40000000
-	Liquid	pCOLADuet-1	1900000	500000	6000000	10000000	11000000	40000000
+	Liquid	pXJZ60	2100000	800000	7000000	10000000	4000000	30000000
			Recipient plate CFU Log10
			0 hours			3 hours
T4Ss+TrbM in donor	Cell-cell contact conditions	Plasmid in donor	Replicate #1	Replicate #2	Replicate #3	Replicate #1	Replicate #2	Replicate #3
-	Normal	pCOLADuet-1	5.39794	4.8451	5.60206	6.77815	7.04139	7.60206
+	Normal	pXJZ60	5.23045	4.60206	5	2	2.60206	2.30103
-	Blocked	pCOLADuet-1	5.47712	4.90309	6.04139	7.34242	7.20412	7.69897
+	Blocked	pXJZ60	5.50515	5.25527	5.77815	7.23045	7.04139	7.60206
-	Liquid	pCOLADuet-1	6.27875	5.69897	6.77815	7	7.04139	7.60206
+	Liquid	pXJZ60	6.32222	5.90309	6.8451	7	6.60206	7.47712

## Sheet: Data 4a
		Recipient plate CFU				Recipient plate CFU Log10
		Donor:Recipient ratio	T4SS + TrbM (pXJZ60)	Empty vector (pCOLADuet-1)		Donor:Recipient ratio	T4SS + TrbM (pXJZ60)	Empty vector (pCOLADuet-1)
		0.25		32000000		0.25		7.50515
		0.292	7000000			0.292	6.8451
		0.3	5000000			0.3	6.69897
		0.308		15000000		0.308		7.17609
		0.347		25000000		0.347		7.39794
		0.478	15000000			0.478	7.17609
		0.5	1500000			0.5	6.17609
		1.556		60000000		1.556		7.77815
		2.174		21000000		2.174		7.32222
		2.5		21000000		2.5		7.32222
		2.625	240000			2.625	5.38021
		3.846	210000			3.846	5.32222
		4.615		19000000		4.615		7.27875
		5.417	29000			5.417	4.4624
		20		5000000		20		6.69897
		24.615		2500000		24.615		6.39794
		30.769	1400			30.769	3.14613
		38.462		3800000		38.462		6.57978
		40.909	3000			40.909	3.47712
		53.75	3000			53.75	3.47712

## Sheet: Data 4b
			Recipient plate CFU
T4Ss+TrbM in donor	Recipient	Plasmid in donor	0 hours					3 hours
			Replicate #1	Replicate #2	Replicate #3	Replicate #4	Replicate #5	Replicate #1	Replicate #2	Replicate #3	Replicate #4	Replicate #5
-	E. coli NDM-1	pCOLADuet-1	90000	11000	80000			230000	100000	2500000
+	E. coli NDM-1	pXJZ60	70000	13000	50000			1800	3800	700
-	E. cloacae NDM-1	pCOLADuet-1	57000	100000	90000	41000		2000000	2800000	600000	1900000
+	E. cloacae NDM-1	pXJZ60	50000	70000	40000	40000		4000	2800	900	700
-	K. pneumoniae	pCOLADuet-1	240000	140000	100000			5000000	1200000	7000000
+	K. pneumoniae	pXJZ60	240000	170000	110000			30000	140000	300000
-	P. putida	pCOLADuet-1	5000	3000	8000	10000	16000	300000	120000	50000	200000	200000
+	P. putida	pXJZ60	7000	5000	7000	6000	12000	2100	800	400	100	10
-	P. aeruginosa	pCOLADuet-1	18000	14000	17000	21000		30000	60000	30000	44000
+	P. aeruginosa	pXJZ60	10000	20000	28000	19000		50000	30000	50000	16000
			Recipient plate CFU Log10
T4Ss+TrbM in donor	Recipient	Plasmid in donor	0 hours					3 hours
			Replicate #1	Replicate #2	Replicate #3	Replicate #4	Replicate #5	Replicate #1	Replicate #2	Replicate #3	Replicate #4	Replicate #5
-	E. coli NDM-1	pCOLADuet-1	4.95424	4.04139	4.90309			5.36173	5	6.39794
+	E. coli NDM-1	pXJZ60	4.8451	4.11394	4.69897			3.25527	3.57978	2.8451
-	E. cloacae NDM-1	pCOLADuet-1	4.75587	5	4.95424	4.61278		6.30103	6.44716	5.77815	6.27875
+	E. cloacae NDM-1	pXJZ60	4.69897	4.8451	4.60206	4.60206		3.60206	3.44716	2.95424	2.8451
-	K. pneumoniae	pCOLADuet-1	5.38021	5.14613	5			6.69897	6.07918	6.8451
+	K. pneumoniae	pXJZ60	5.38021	5.23045	5.04139			4.47712	5.14613	5.47712
-	P. putida	pCOLADuet-1	3.69897	3.47712	3.90309	4	4.20412	5.47712	5.07918	4.69897	5.30103	5.30103
+	P. putida	pXJZ60	3.8451	3.69897	3.8451	3.77815	4.07918	3.32222	2.90309	2.60206	2	1
-	P. aeruginosa	pCOLADuet-1	4.25527	4.14613	4.23045	4.32222		4.47712	4.77815	4.47712	4.64345
+	P. aeruginosa	pXJZ60	4	4.30103	4.44716	4.27875		4.69897	4.47712	4.69897	4.20412

## Sheet: Data 4c-d
			Recipient plate CFU
T4Ss+TrbM in donor	Recipient	Plasmid in donor	Figure 4c (0 hours)			Figure 4d (3 hours)
			Replicate #1	Replicate #2	Replicate #3	Replicate #1	Replicate #2	Replicate #3
-	E. coli DA32838	pCOLADuet-1	20000	30000	30000	2200000	1200000	1200000
+	E. coli DA32838	pXJZ60	80000	100000	80000	10	10	120
-	P. putida	pCOLADuet-1	8000	19000	2100	300000	600000	80000
+	P. putida	pXJZ60	20000	8000	6000	10	400	400
			Recipient plate CFU Log10
T4Ss+TrbM in donor	Recipient	Plasmid in donor	Figure 4c (0 hours)			Figure 4d (3 hours)
			Replicate #1	Replicate #2	Replicate #3	Replicate #1	Replicate #2	Replicate #3
-	E. coli DA32838	pCOLADuet-1	4.30103	4.47712	4.47712	6.34242	6.07918	6.07918
+	E. coli DA32838	pXJZ60	4.90309	5	4.90309	1	1	2.07918
-	P. putida	pCOLADuet-1	3.90309	4.27875	3.32222	5.47712	5.77815	4.90309
+	P. putida	pXJZ60	4.30103	3.90309	3.77815	1	2.60206	2.60206

[truncated: 1 more sheets: Data 5b]
